# Supplementary material for: Effectiveness and Cost-Effectiveness of Self-Management Interventions for Adults Living with Heart Failure to Improve Patient-Important Outcomes: An Evidence Map of Randomized Controlled Trials
Source: Healthcare (Basel). 2024 Jan 24;12(3):302. doi: 10.3390/healthcare12030302 (PMC10855227; doi:10.3390/healthcare12030302)
Supplement: Supplementary file 1 [file healthcare-12-00302-s001.zip]

Archive with 1 entries (1 files):
- healthcare-2733421-supplementary.pdf
